# Supplementary material for: Machine Learning-Based Prediction of Impulse Control Disorders in Parkinson’s Disease From Clinical and Genetic Data
Source: IEEE Open J Eng Med Biol. 2022 May 27;3:96–107. doi: 10.1109/OJEMB.2022.3178295 (PMC9252337; doi:10.1109/OJEMB.2022.3178295)
Supplement: Supplementary materials [file supp2-3178295.xlsx]

## Sheet: Supplementary Table 1
Gene	rs
ANKK1	rs1800497
ARC	rs10097505
BDNF	rs6265
C8B	rs617283
C8B	rs725330
C8B	rs591730
CA12	rs1075456
CA12	rs7166946
CA12	rs1043239
CA12	rs4984241
CA12	rs1043256
CA12	rs9989288
CA12	rs2046484
CA12	rs16946963
CCRN4L	rs938836
COMT	rs4680
DBH	rs1108580
DBH	rs1611115
DRD2	rs6277
DRD3	rs6280
FOSB	rs1049739
FOSB	rs2282695
FOSB	rs2276469
GRIN2B	rs1806201
HTR1B	rs6296
MOSC1	rs1109103
MOSC1	rs2984657
OPRM1	rs1799971
TPH1	rs1800532
TPH2	rs1352250
DBH	rs1108580

## Sheet: Supplementary Table 2
Machine learning
PPMI		ROC AUC						Average precision						Accuracy						Balanced accuracy						Sensitivity						Specificity
	Trivial model	LogisticRegression	LinearSVC	SVC	RandomForestClassifier	XGBClassifier	Trivial model	LogisticRegression	LinearSVC	SVC	RandomForestClassifier	XGBClassifier	Trivial model	LogisticRegression	LinearSVC	SVC	RandomForestClassifier	XGBClassifier	Trivial model	LogisticRegression	LinearSVC	SVC	RandomForestClassifier	XGBClassifier	Trivial model	LogisticRegression	LinearSVC	SVC	RandomForestClassifier	XGBClassifier	Trivial model	LogisticRegression	LinearSVC	SVC	RandomForestClassifier	XGBClassifier
Reduction 1	0.752	0.753	0.754	0.757	0.652	0.696	0.406	0.441	0.425	0.509	0.367	0.399	0.877	0.774	0.761	0.813	0.873	0.609	0.752	0.691	0.683	0.696	0.584	0.629	0.571	0.571	0.571	0.529	0.171	0.657	0.932	0.810	0.795	0.863	0.997	0.6
Reduction 2	0.752	0.795	0.786	0.809	0.765	0.825	0.406	0.453	0.457	0.504	0.397	0.448	0.877	0.819	0.841	0.877	0.776	0.697	0.752	0.764	0.771	0.752	0.639	0.751	0.571	0.686	0.671	0.571	0.443	0.829	0.932	0.843	0.871	0.932	0.835	0.673
Reduction 3	0.752	0.838	0.827	0.84	0.797	0.822	0.406	0.603	0.588	0.628	0.501	0.476	0.877	0.841	0.854	0.875	0.849	0.798	0.752	0.765	0.767	0.791	0.659	0.775	0.571	0.657	0.643	0.671	0.386	0.743	0.932	0.873	0.891	0.911	0.932	0.808
Reduction 4	0.752	0.839	0.828	0.841	0.809	0.842	0.406	0.589	0.582	0.603	0.488	0.502	0.877	0.847	0.86	0.869	0.856	0.815	0.752	0.775	0.777	0.782	0.668	0.779	0.571	0.671	0.657	0.657	0.4	0.729	0.932	0.878	0.896	0.906	0.937	0.83
Reduction 5	0.752	0.793	0.815	0.835	0.803	0.829	0.406	0.491	0.531	0.57	0.503	0.506	0.877	0.819	0.862	0.873	0.854	0.809	0.752	0.77	0.784	0.778	0.667	0.752	0.571	0.7	0.671	0.643	0.4	0.671	0.932	0.841	0.896	0.914	0.934	0.833
Reduction 6	0.752	0.832	0.823	0.838	0.789	0.841	0.406	0.558	0.553	0.589	0.459	0.459	0.877	0.843	0.849	0.877	0.849	0.798	0.752	0.761	0.753	0.757	0.665	0.763	0.571	0.643	0.614	0.586	0.4	0.714	0.932	0.878	0.891	0.929	0.929	0.813
Reduction 7	0.752	0.794	0.816	0.836	0.808	0.836	0.406	0.495	0.535	0.573	0.509	0.547	0.877	0.824	0.856	0.873	0.869	0.787	0.752	0.773	0.78	0.773	0.676	0.745	0.571	0.7	0.671	0.629	0.4	0.686	0.932	0.846	0.889	0.916	0.952	0.805
Reduction 8	0.752	0.809	0.795	0.826	0.811	0.834	0.406	0.461	0.468	0.521	0.484	0.476	0.877	0.837	0.841	0.877	0.847	0.794	0.752	0.763	0.748	0.752	0.663	0.767	0.571	0.657	0.614	0.571	0.4	0.729	0.932	0.868	0.881	0.932	0.927	0.805
Reduction 9	0.752	0.794	0.815	0.836	0.797	0.839	0.406	0.495	0.53	0.574	0.471	0.539	0.877	0.819	0.845	0.877	0.862	0.789	0.752	0.758	0.756	0.775	0.678	0.758	0.571	0.671	0.629	0.629	0.414	0.714	0.932	0.846	0.884	0.922	0.942	0.803
DIGPD		ROC AUC						Average precision						Accuracy						Balanced accuracy						Sensitivity						Specificity
	Trivial model	LogisticRegression	LinearSVC	SVC	RandomForestClassifier	XGBClassifier	Trivial model	LogisticRegression	LinearSVC	SVC	RandomForestClassifier	XGBClassifier	Trivial model	LogisticRegression	LinearSVC	SVC	RandomForestClassifier	XGBClassifier	Trivial model	LogisticRegression	LinearSVC	SVC	RandomForestClassifier	XGBClassifier	Trivial model	LogisticRegression	LinearSVC	SVC	RandomForestClassifier	XGBClassifier	Trivial model	LogisticRegression	LinearSVC	SVC	RandomForestClassifier	XGBClassifier
Reduction 1	0.776	0.666	0.679	0.623	0.593	0.639	0.555	0.429	0.42	0.389	0.339	0.394	0.833	0.566	0.59	0.566	0.719	0.546	0.776	0.603	0.621	0.588	0.501	0.588	0.651	0.684	0.69	0.636	0.022	0.682	0.900	0.522	0.552	0.54	0.981	0.495
Reduction 2	0.776	0.802	0.802	0.784	0.764	0.791	0.555	0.644	0.641	0.614	0.605	0.652	0.833	0.592	0.582	0.838	0.711	0.63	0.776	0.668	0.661	0.783	0.704	0.683	0.651	0.838	0.838	0.662	0.688	0.801	0.900	0.499	0.485	0.905	0.719	0.565
Reduction 3	0.776	0.797	0.796	0.758	0.751	0.774	0.555	0.615	0.611	0.579	0.512	0.54	0.833	0.645	0.658	0.696	0.757	0.738	0.776	0.695	0.705	0.703	0.632	0.746	0.651	0.805	0.81	0.719	0.357	0.764	0.900	0.584	0.601	0.688	0.907	0.728
Reduction 4	0.776	0.811	0.812	0.786	0.737	0.796	0.555	0.643	0.636	0.624	0.537	0.618	0.833	0.666	0.688	0.759	0.764	0.769	0.776	0.708	0.728	0.752	0.608	0.764	0.651	0.801	0.816	0.736	0.262	0.753	0.900	0.616	0.639	0.768	0.954	0.775
Reduction 5	0.776	0.817	0.809	0.78	0.717	0.789	0.555	0.635	0.639	0.618	0.509	0.609	0.833	0.5	0.652	0.719	0.753	0.748	0.776	0.634	0.703	0.727	0.614	0.746	0.651	0.929	0.814	0.745	0.307	0.742	0.900	0.338	0.591	0.71	0.921	0.75
Reduction 6	0.776	0.813	0.815	0.8	0.734	0.799	0.555	0.65	0.642	0.634	0.523	0.629	0.833	0.643	0.674	0.797	0.746	0.764	0.776	0.696	0.717	0.768	0.562	0.759	0.651	0.814	0.812	0.703	0.154	0.749	0.900	0.578	0.622	0.833	0.97	0.769
Reduction 7	0.776	0.819	0.811	0.787	0.715	0.798	0.555	0.636	0.644	0.633	0.528	0.639	0.833	0.511	0.651	0.76	0.751	0.761	0.776	0.64	0.702	0.754	0.584	0.751	0.651	0.924	0.814	0.74	0.216	0.729	0.900	0.356	0.59	0.768	0.952	0.773
Reduction 8	0.776	0.804	0.805	0.791	0.728	0.796	0.555	0.644	0.64	0.623	0.527	0.639	0.833	0.609	0.624	0.838	0.763	0.76	0.776	0.676	0.689	0.783	0.61	0.759	0.651	0.823	0.831	0.662	0.273	0.758	0.900	0.529	0.546	0.905	0.948	0.761
Reduction 9	0.776	0.821	0.812	0.79	0.715	0.802	0.555	0.64	0.645	0.626	0.541	0.649	0.833	0.515	0.647	0.748	0.762	0.756	0.776	0.641	0.7	0.746	0.604	0.75	0.651	0.92	0.818	0.742	0.253	0.738	0.900	0.362	0.582	0.75	0.954	0.763
RNN
	ROC AUC	Average precision	Accuracy	Balanced accuracy	Sensitivity	Specificity
PPMI	0.850	0.608	0.860	0.759	0.614	0.904
DIGPD	0.802	0.623	0.785	0.758	0.699	0.817

## Sheet: Supplementary Table 3
Machine learning		Mean (± standard deviation)
PPMI		ROC AUC						Average precision						Accuracy						Balanced accuracy						Sensitivity						Specificity
	Trivial model	LogisticRegression	LinearSVC	SVC	RandomForestClassifier	XGBClassifier	Trivial model	LogisticRegression	LinearSVC	SVC	RandomForestClassifier	XGBClassifier	Trivial model	LogisticRegression	LinearSVC	SVC	RandomForestClassifier	XGBClassifier	Trivial model	LogisticRegression	LinearSVC	SVC	RandomForestClassifier	XGBClassifier	Trivial model	LogisticRegression	LinearSVC	SVC	RandomForestClassifier	XGBClassifier	Trivial model	LogisticRegression	LinearSVC	SVC	RandomForestClassifier	XGBClassifier
Reduction 1	0.738 (±0.025)	0.757 (±0.038)	0.758 (±0.040)	0.696 (±0.051)	0.664 (±0.033)	0.691 (±0.044)	0.379 (±0.060)	0.382 (±0.083)	0.386 (±0.084)	0.336 (±0.094)	0.294 (±0.059)	0.338 (±0.086)	0.872 (±0.021)	0.758 (±0.026)	0.765 (±0.031)	0.762 (±0.042)	0.827 (±0.043)	0.610 (±0.067)	0.738 (±0.025)	0.690 (±0.043)	0.691 (±0.045)	0.633 (±0.046)	0.581 (±0.035)	0.627 (±0.045)	0.549 (±0.051)	0.593 (±0.101)	0.587 (±0.106)	0.451 (±0.106)	0.231 (±0.095)	0.656 (±0.124)	0.926 (±0.016)	0.786 (±0.035)	0.796 (±0.039)	0.816 (±0.050)	0.930 (±0.046)	0.597 (±0.087)
Reduction 2	0.738 (±0.025)	0.773 (±0.035)	0.779 (±0.035)	0.767 (±0.030)	0.740 (±0.036)	0.782 (±0.031)	0.379 (±0.060)	0.458 (±0.064)	0.468 (±0.051)	0.458 (±0.061)	0.403 (±0.092)	0.455 (±0.057)	0.872 (±0.021)	0.836 (±0.036)	0.849 (±0.033)	0.872 (±0.022)	0.811 (±0.034)	0.691 (±0.070)	0.738 (±0.025)	0.734 (±0.040)	0.735 (±0.036)	0.738 (±0.026)	0.649 (±0.048)	0.706 (±0.036)	0.549 (±0.051)	0.591 (±0.065)	0.574 (±0.057)	0.549 (±0.051)	0.419 (±0.113)	0.727 (±0.072)	0.926 (±0.016)	0.877 (±0.036)	0.896 (±0.033)	0.926 (±0.016)	0.879 (±0.039)	0.685 (±0.086)
Reduction 3	0.738 (±0.025)	0.821 (±0.020)	0.821 (±0.016)	0.826 (±0.022)	0.800 (±0.028)	0.815 (±0.017)	0.379 (±0.060)	0.503 (±0.077)	0.506 (±0.075)	0.511 (±0.072)	0.473 (±0.067)	0.477 (±0.056)	0.872 (±0.021)	0.832 (±0.030)	0.847 (±0.025)	0.850 (±0.027)	0.849 (±0.041)	0.788 (±0.023)	0.738 (±0.025)	0.773 (±0.017)	0.774 (±0.016)	0.768 (±0.022)	0.684 (±0.038)	0.774 (±0.016)	0.549 (±0.051)	0.689 (±0.031)	0.673 (±0.039)	0.654 (±0.046)	0.449 (±0.089)	0.753 (±0.028)	0.926 (±0.016)	0.856 (±0.033)	0.876 (±0.027)	0.883 (±0.029)	0.919 (±0.041)	0.794 (±0.026)
Reduction 4	0.738 (±0.025)	0.825 (±0.019)	0.824 (±0.019)	0.828 (±0.022)	0.802 (±0.026)	0.832 (±0.020)	0.379 (±0.060)	0.515 (±0.064)	0.519 (±0.063)	0.528 (±0.065)	0.495 (±0.065)	0.529 (±0.045)	0.872 (±0.021)	0.846 (±0.032)	0.856 (±0.025)	0.858 (±0.026)	0.856 (±0.026)	0.797 (±0.013)	0.738 (±0.025)	0.782 (±0.030)	0.780 (±0.024)	0.771 (±0.024)	0.690 (±0.027)	0.773 (±0.017)	0.549 (±0.051)	0.693 (±0.053)	0.673 (±0.047)	0.648 (±0.047)	0.453 (±0.073)	0.739 (±0.034)	0.926 (±0.016)	0.871 (±0.033)	0.886 (±0.025)	0.894 (±0.023)	0.928 (±0.030)	0.806 (±0.017)
Reduction 5	0.738 (±0.025)	0.807 (±0.025)	0.811 (±0.022)	0.816 (±0.022)	0.795 (±0.032)	0.820 (±0.029)	0.379 (±0.060)	0.490 (±0.059)	0.502 (±0.062)	0.514 (±0.064)	0.494 (±0.066)	0.513 (±0.056)	0.872 (±0.021)	0.840 (±0.028)	0.856 (±0.028)	0.858 (±0.031)	0.857 (±0.037)	0.784 (±0.028)	0.738 (±0.025)	0.774 (±0.026)	0.775 (±0.028)	0.761 (±0.018)	0.687 (±0.032)	0.753 (±0.032)	0.549 (±0.051)	0.683 (±0.050)	0.662 (±0.050)	0.624 (±0.035)	0.447 (±0.080)	0.711 (±0.051)	0.926 (±0.016)	0.866 (±0.029)	0.888 (±0.026)	0.898 (±0.028)	0.928 (±0.036)	0.796 (±0.028)
Reduction 6	0.738 (±0.025)	0.816 (±0.025)	0.825 (±0.019)	0.816 (±0.022)	0.803 (±0.032)	0.829 (±0.022)	0.379 (±0.060)	0.514 (±0.062)	0.520 (±0.065)	0.532 (±0.061)	0.466 (±0.055)	0.507 (±0.051)	0.872 (±0.021)	0.849 (±0.025)	0.857 (±0.027)	0.871 (±0.021)	0.850 (±0.029)	0.789 (±0.019)	0.738 (±0.025)	0.770 (±0.033)	0.762 (±0.025)	0.751 (±0.022)	0.692 (±0.033)	0.767 (±0.016)	0.549 (±0.051)	0.659 (±0.073)	0.630 (±0.050)	0.584 (±0.047)	0.465 (±0.073)	0.737 (±0.034)	0.926 (±0.016)	0.880 (±0.029)	0.895 (±0.026)	0.919 (±0.018)	0.919 (±0.028)	0.798 (±0.023)
Reduction 7	0.738 (±0.025)	0.812 (±0.024)	0.813 (±0.024)	0.811 (±0.030)	0.795 (±0.030)	0.821 (±0.027)	0.379 (±0.060)	0.499 (±0.057)	0.504 (±0.060)	0.514 (±0.065)	0.492 (±0.070)	0.527 (±0.050)	0.872 (±0.021)	0.844 (±0.030)	0.855 (±0.028)	0.863 (±0.029)	0.852 (±0.040)	0.776 (±0.026)	0.738 (±0.025)	0.777 (±0.030)	0.774 (±0.028)	0.758 (±0.024)	0.674 (±0.037)	0.754 (±0.033)	0.549 (±0.051)	0.684 (±0.057)	0.661 (±0.051)	0.609 (±0.048)	0.422 (±0.097)	0.722 (±0.048)	0.926 (±0.016)	0.870 (±0.030)	0.887 (±0.026)	0.906 (±0.024)	0.927 (±0.048)	0.785 (±0.026)
Reduction 8	0.738 (±0.025)	0.783 (±0.032)	0.792 (±0.033)	0.788 (±0.030)	0.798 (±0.032)	0.824 (±0.017)	0.379 (±0.060)	0.471 (±0.067)	0.479 (±0.051)	0.486 (±0.063)	0.454 (±0.071)	0.479 (±0.059)	0.872 (±0.021)	0.845 (±0.029)	0.855 (±0.031)	0.873 (±0.021)	0.846 (±0.027)	0.789 (±0.019)	0.738 (±0.025)	0.748 (±0.030)	0.744 (±0.033)	0.739 (±0.027)	0.687 (±0.037)	0.774 (±0.015)	0.549 (±0.051)	0.613 (±0.057)	0.588 (±0.055)	0.551 (±0.053)	0.460 (±0.087)	0.754 (±0.031)	0.926 (±0.016)	0.883 (±0.030)	0.900 (±0.030)	0.927 (±0.016)	0.914 (±0.027)	0.795 (±0.023)
Reduction 9	0.738 (±0.025)	0.807 (±0.025)	0.815 (±0.022)	0.805 (±0.030)	0.791 (±0.030)	0.823 (±0.023)	0.379 (±0.060)	0.499 (±0.054)	0.506 (±0.057)	0.515 (±0.060)	0.465 (±0.056)	0.510 (±0.046)	0.872 (±0.021)	0.845 (±0.030)	0.854 (±0.030)	0.863 (±0.027)	0.846 (±0.038)	0.778 (±0.015)	0.738 (±0.025)	0.761 (±0.030)	0.760 (±0.026)	0.745 (±0.026)	0.675 (±0.039)	0.757 (±0.021)	0.549 (±0.051)	0.644 (±0.064)	0.630 (±0.052)	0.580 (±0.053)	0.432 (±0.098)	0.728 (±0.033)	0.926 (±0.016)	0.878 (±0.033)	0.891 (±0.029)	0.911 (±0.022)	0.918 (±0.045)	0.786 (±0.015)
DIGPD		ROC AUC						Average precision						Accuracy						Balanced accuracy						Sensitivity						Specificity
	Trivial model	LogisticRegression	LinearSVC	SVC	RandomForestClassifier	XGBClassifier	Trivial model	LogisticRegression	LinearSVC	SVC	RandomForestClassifier	XGBClassifier	Trivial model	LogisticRegression	LinearSVC	SVC	RandomForestClassifier	XGBClassifier	Trivial model	LogisticRegression	LinearSVC	SVC	RandomForestClassifier	XGBClassifier	Trivial model	LogisticRegression	LinearSVC	SVC	RandomForestClassifier	XGBClassifier	Trivial model	LogisticRegression	LinearSVC	SVC	RandomForestClassifier	XGBClassifier
Reduction 1	0.776 (±0.000)	0.653 (±0.033)	0.666 (±0.040)	0.599 (±0.025)	0.576 (±0.036)	0.624 (±0.018)	0.555 (±0.000)	0.427 (±0.032)	0.425 (±0.032)	0.376 (±0.029)	0.343 (±0.030)	0.400 (±0.021)	0.833 (±0.000)	0.553 (±0.032)	0.569 (±0.036)	0.556 (±0.071)	0.723 (±0.007)	0.564 (±0.065)	0.776 (±0.000)	0.594 (±0.021)	0.608 (±0.029)	0.556 (±0.031)	0.523 (±0.028)	0.581 (±0.022)	0.651 (±0.000)	0.685 (±0.053)	0.697 (±0.056)	0.555 (±0.190)	0.079 (±0.081)	0.619 (±0.085)	0.900 (±0.000)	0.503 (±0.054)	0.520 (±0.054)	0.557 (±0.159)	0.966 (±0.030)	0.543 (±0.115)
Reduction 2	0.776 (±0.000)	0.796 (±0.026)	0.792 (±0.023)	0.786 (±0.006)	0.762 (±0.026)	0.791 (±0.007)	0.555 (±0.000)	0.626 (±0.038)	0.624 (±0.037)	0.623 (±0.013)	0.584 (±0.036)	0.645 (±0.021)	0.833 (±0.000)	0.612 (±0.058)	0.665 (±0.050)	0.832 (±0.018)	0.766 (±0.029)	0.698 (±0.064)	0.776 (±0.000)	0.676 (±0.026)	0.698 (±0.028)	0.780 (±0.010)	0.670 (±0.065)	0.715 (±0.031)	0.651 (±0.000)	0.818 (±0.052)	0.772 (±0.029)	0.665 (±0.007)	0.459 (±0.176)	0.753 (±0.041)	0.900 (±0.000)	0.534 (±0.094)	0.625 (±0.074)	0.896 (±0.027)	0.882 (±0.070)	0.678 (±0.099)
Reduction 3	0.776 (±0.000)	0.780 (±0.031)	0.784 (±0.022)	0.753 (±0.015)	0.733 (±0.026)	0.780 (±0.010)	0.555 (±0.000)	0.597 (±0.049)	0.596 (±0.028)	0.566 (±0.024)	0.502 (±0.028)	0.567 (±0.028)	0.833 (±0.000)	0.673 (±0.052)	0.687 (±0.030)	0.699 (±0.023)	0.742 (±0.011)	0.743 (±0.014)	0.776 (±0.000)	0.705 (±0.034)	0.716 (±0.020)	0.700 (±0.012)	0.585 (±0.072)	0.749 (±0.008)	0.651 (±0.000)	0.777 (±0.029)	0.780 (±0.030)	0.702 (±0.024)	0.237 (±0.201)	0.763 (±0.009)	0.900 (±0.000)	0.633 (±0.073)	0.651 (±0.043)	0.697 (±0.036)	0.932 (±0.065)	0.736 (±0.021)
Reduction 4	0.776 (±0.000)	0.804 (±0.021)	0.798 (±0.019)	0.781 (±0.009)	0.737 (±0.030)	0.800 (±0.004)	0.555 (±0.000)	0.634 (±0.031)	0.624 (±0.027)	0.608 (±0.019)	0.526 (±0.045)	0.625 (±0.010)	0.833 (±0.000)	0.683 (±0.081)	0.719 (±0.037)	0.732 (±0.031)	0.745 (±0.015)	0.769 (±0.012)	0.776 (±0.000)	0.719 (±0.041)	0.736 (±0.023)	0.729 (±0.018)	0.564 (±0.065)	0.763 (±0.006)	0.651 (±0.000)	0.799 (±0.050)	0.774 (±0.025)	0.723 (±0.016)	0.165 (±0.171)	0.751 (±0.007)	0.900 (±0.000)	0.640 (±0.123)	0.698 (±0.053)	0.736 (±0.044)	0.964 (±0.049)	0.775 (±0.018)
Reduction 5	0.776 (±0.000)	0.796 (±0.032)	0.792 (±0.022)	0.776 (±0.012)	0.737 (±0.035)	0.793 (±0.007)	0.555 (±0.000)	0.621 (±0.051)	0.622 (±0.032)	0.601 (±0.024)	0.534 (±0.046)	0.620 (±0.010)	0.833 (±0.000)	0.637 (±0.100)	0.699 (±0.040)	0.714 (±0.038)	0.751 (±0.019)	0.758 (±0.021)	0.776 (±0.000)	0.692 (±0.049)	0.721 (±0.023)	0.720 (±0.022)	0.590 (±0.075)	0.751 (±0.013)	0.651 (±0.000)	0.814 (±0.072)	0.768 (±0.029)	0.733 (±0.020)	0.234 (±0.191)	0.736 (±0.013)	0.900 (±0.000)	0.570 (±0.156)	0.673 (±0.059)	0.707 (±0.055)	0.945 (±0.051)	0.767 (±0.029)
Reduction 6	0.776 (±0.000)	0.811 (±0.019)	0.803 (±0.023)	0.795 (±0.009)	0.738 (±0.036)	0.798 (±0.007)	0.555 (±0.000)	0.638 (±0.023)	0.628 (±0.031)	0.631 (±0.017)	0.524 (±0.050)	0.640 (±0.014)	0.833 (±0.000)	0.639 (±0.063)	0.725 (±0.049)	0.787 (±0.029)	0.745 (±0.017)	0.763 (±0.010)	0.776 (±0.000)	0.698 (±0.030)	0.738 (±0.032)	0.761 (±0.016)	0.560 (±0.058)	0.758 (±0.006)	0.651 (±0.000)	0.830 (±0.047)	0.766 (±0.022)	0.703 (±0.018)	0.152 (±0.142)	0.747 (±0.006)	0.900 (±0.000)	0.567 (±0.099)	0.710 (±0.069)	0.819 (±0.044)	0.969 (±0.032)	0.769 (±0.014)
Reduction 7	0.776 (±0.000)	0.804 (±0.024)	0.797 (±0.021)	0.782 (±0.012)	0.737 (±0.042)	0.800 (±0.005)	0.555 (±0.000)	0.635 (±0.035)	0.627 (±0.031)	0.610 (±0.023)	0.545 (±0.057)	0.641 (±0.007)	0.833 (±0.000)	0.653 (±0.094)	0.706 (±0.043)	0.737 (±0.038)	0.753 (±0.017)	0.759 (±0.016)	0.776 (±0.000)	0.702 (±0.044)	0.725 (±0.025)	0.734 (±0.023)	0.591 (±0.073)	0.756 (±0.008)	0.651 (±0.000)	0.812 (±0.071)	0.768 (±0.027)	0.727 (±0.016)	0.233 (±0.191)	0.748 (±0.015)	0.900 (±0.000)	0.593 (±0.149)	0.682 (±0.063)	0.741 (±0.054)	0.949 (±0.053)	0.764 (±0.025)
Reduction 8	0.776 (±0.000)	0.801 (±0.023)	0.794 (±0.026)	0.793 (±0.006)	0.733 (±0.030)	0.797 (±0.010)	0.555 (±0.000)	0.631 (±0.031)	0.624 (±0.037)	0.628 (±0.012)	0.518 (±0.044)	0.635 (±0.040)	0.833 (±0.000)	0.631 (±0.058)	0.686 (±0.054)	0.838 (±0.000)	0.752 (±0.017)	0.756 (±0.011)	0.776 (±0.000)	0.687 (±0.028)	0.711 (±0.031)	0.783 (±0.000)	0.587 (±0.049)	0.756 (±0.007)	0.651 (±0.000)	0.810 (±0.045)	0.767 (±0.030)	0.663 (±0.001)	0.223 (±0.115)	0.757 (±0.006)	0.900 (±0.000)	0.563 (±0.091)	0.655 (±0.078)	0.904 (±0.001)	0.952 (±0.025)	0.756 (±0.015)
Reduction 9	0.776 (±0.000)	0.806 (±0.022)	0.798 (±0.025)	0.785 (±0.012)	0.736 (±0.033)	0.799 (±0.012)	0.555 (±0.000)	0.633 (±0.030)	0.626 (±0.038)	0.614 (±0.022)	0.536 (±0.050)	0.646 (±0.017)	0.833 (±0.000)	0.637 (±0.087)	0.708 (±0.052)	0.761 (±0.047)	0.755 (±0.018)	0.757 (±0.017)	0.776 (±0.000)	0.694 (±0.039)	0.727 (±0.032)	0.745 (±0.026)	0.591 (±0.066)	0.752 (±0.010)	0.651 (±0.000)	0.820 (±0.069)	0.768 (±0.026)	0.710 (±0.022)	0.230 (±0.168)	0.741 (±0.017)	0.900 (±0.000)	0.568 (±0.138)	0.685 (±0.074)	0.780 (±0.068)	0.953 (±0.044)	0.763 (±0.026)
RNN		Mean (± standard deviation)
	ROC AUC	Average precision	Accuracy	Balanced accuracy	Sensitivity	Specificity
PPMI	0.838 (±0.025)	0.551 (±0.058)	0.864 (±0.025)	0.769 (±0.025)	0.636 (±0.048)	0.902 (±0.022)
DIGPD	0.794 (±0.008)	0.608 (±0.014)	0.788 (±0.011)	0.752 (±0.008)	0.671 (±0.022)	0.832 (±0.020)

## Sheet: Supplementary Table 4
Machine learning
DIGPD		ROC AUC						Average precision						Accuracy						Balanced accuracy						Sensitivity						Specificity
	Trivial model	LogisticRegression	LinearSVC	SVC	RandomForestClassifier	XGBClassifier	Trivial model	LogisticRegression	LinearSVC	SVC	RandomForestClassifier	XGBClassifier	Trivial model	LogisticRegression	LinearSVC	SVC	RandomForestClassifier	XGBClassifier	Trivial model	LogisticRegression	LinearSVC	SVC	RandomForestClassifier	XGBClassifier	Trivial model	LogisticRegression	LinearSVC	SVC	RandomForestClassifier	XGBClassifier	Trivial model	LogisticRegression	LinearSVC	SVC	RandomForestClassifier	XGBClassifier
Reduction 1	0.755	0.684	0.686	0.663	0.67	0.632	0.510	0.377	0.374	0.342	0.378	0.345	0.831	0.711	0.686	0.655	0.714	0.378	0.755	0.634	0.614	0.589	0.607	0.545	0.605	0.481	0.469	0.457	0.395	0.877	0.906	0.787	0.758	0.721	0.82	0.213
Reduction 2	0.755	0.802	0.801	0.797	0.789	0.786	0.510	0.569	0.57	0.6	0.577	0.591	0.831	0.831	0.834	0.831	0.797	0.431	0.755	0.755	0.762	0.755	0.729	0.592	0.605	0.605	0.617	0.605	0.593	0.914	0.906	0.906	0.906	0.906	0.865	0.27
Reduction 3	0.755	0.792	0.782	0.781	0.77	0.784	0.510	0.554	0.546	0.525	0.513	0.549	0.831	0.788	0.785	0.788	0.775	0.505	0.755	0.735	0.72	0.723	0.681	0.633	0.605	0.63	0.593	0.593	0.494	0.889	0.906	0.84	0.848	0.852	0.869	0.377
Reduction 4	0.755	0.801	0.798	0.802	0.78	0.788	0.510	0.593	0.589	0.581	0.556	0.604	0.831	0.797	0.794	0.803	0.757	0.508	0.755	0.741	0.731	0.737	0.673	0.631	0.605	0.63	0.605	0.605	0.506	0.877	0.906	0.852	0.857	0.869	0.84	0.385
Reduction 5	0.755	0.799	0.793	0.804	0.782	0.771	0.510	0.585	0.584	0.59	0.579	0.562	0.831	0.797	0.794	0.8	0.794	0.489	0.755	0.737	0.731	0.735	0.731	0.614	0.605	0.617	0.605	0.605	0.605	0.864	0.906	0.857	0.857	0.865	0.857	0.365
Reduction 6	0.755	0.803	0.802	0.804	0.787	0.793	0.510	0.589	0.586	0.582	0.607	0.621	0.831	0.815	0.822	0.825	0.782	0.517	0.755	0.749	0.753	0.751	0.702	0.645	0.605	0.617	0.617	0.605	0.543	0.901	0.906	0.881	0.889	0.898	0.861	0.389
Reduction 7	0.755	0.799	0.796	0.806	0.791	0.772	0.510	0.589	0.585	0.598	0.601	0.562	0.831	0.797	0.806	0.822	0.806	0.492	0.755	0.741	0.747	0.753	0.731	0.617	0.605	0.63	0.63	0.617	0.58	0.864	0.906	0.852	0.865	0.889	0.881	0.369
Reduction 8	0.755	0.805	0.803	0.801	0.773	0.79	0.510	0.579	0.575	0.584	0.58	0.59	0.831	0.831	0.834	0.831	0.797	0.557	0.755	0.755	0.762	0.755	0.704	0.66	0.605	0.605	0.617	0.605	0.519	0.864	0.906	0.906	0.906	0.906	0.889	0.455
Reduction 9	0.755	0.799	0.797	0.804	0.786	0.775	0.510	0.58	0.576	0.605	0.597	0.572	0.831	0.815	0.818	0.828	0.788	0.474	0.755	0.749	0.751	0.753	0.706	0.612	0.605	0.617	0.617	0.605	0.543	0.889	0.906	0.881	0.885	0.902	0.869	0.336
PPMI		ROC AUC						Average precision						Accuracy						Balanced accuracy						Sensitivity						Specificity
	Trivial model	LogisticRegression	LinearSVC	SVC	RandomForestClassifier	XGBClassifier	Trivial model	LogisticRegression	LinearSVC	SVC	RandomForestClassifier	XGBClassifier	Trivial model	LogisticRegression	LinearSVC	SVC	RandomForestClassifier	XGBClassifier	Trivial model	LogisticRegression	LinearSVC	SVC	RandomForestClassifier	XGBClassifier	Trivial model	LogisticRegression	LinearSVC	SVC	RandomForestClassifier	XGBClassifier	Trivial model	LogisticRegression	LinearSVC	SVC	RandomForestClassifier	XGBClassifier
Reduction 1	0.721	0.685	0.665	0.648	0.657	0.603	0.340	0.283	0.268	0.269	0.263	0.229	0.871	0.84	0.807	0.827	0.863	0.356	0.721	0.584	0.596	0.587	0.507	0.551	0.514	0.232	0.303	0.257	0.015	0.82	0.928	0.937	0.888	0.918	0.999	0.281
Reduction 2	0.721	0.751	0.74	0.751	0.753	0.731	0.340	0.408	0.398	0.408	0.404	0.387	0.871	0.871	0.871	0.871	0.848	0.336	0.721	0.721	0.721	0.721	0.687	0.573	0.514	0.514	0.514	0.514	0.464	0.901	0.928	0.928	0.927	0.928	0.909	0.245
Reduction 3	0.721	0.802	0.79	0.782	0.794	0.799	0.340	0.441	0.421	0.419	0.467	0.454	0.871	0.876	0.863	0.865	0.881	0.34	0.721	0.702	0.719	0.712	0.64	0.586	0.514	0.461	0.52	0.502	0.307	0.926	0.928	0.942	0.918	0.923	0.973	0.247
Reduction 4	0.721	0.803	0.8	0.799	0.785	0.793	0.340	0.461	0.456	0.453	0.451	0.468	0.871	0.876	0.868	0.874	0.87	0.344	0.721	0.712	0.72	0.692	0.655	0.587	0.514	0.486	0.517	0.44	0.359	0.923	0.928	0.938	0.924	0.944	0.951	0.251
Reduction 5	0.721	0.792	0.789	0.788	0.777	0.779	0.340	0.453	0.445	0.446	0.438	0.443	0.871	0.874	0.867	0.879	0.871	0.349	0.721	0.703	0.716	0.698	0.69	0.582	0.514	0.467	0.508	0.449	0.44	0.904	0.928	0.939	0.924	0.947	0.94	0.261
Reduction 6	0.721	0.799	0.79	0.8	0.779	0.797	0.340	0.466	0.446	0.459	0.448	0.451	0.871	0.871	0.868	0.871	0.869	0.342	0.721	0.723	0.724	0.716	0.683	0.583	0.514	0.52	0.526	0.502	0.427	0.916	0.928	0.926	0.922	0.93	0.94	0.25
Reduction 7	0.721	0.791	0.789	0.788	0.78	0.777	0.340	0.452	0.45	0.449	0.451	0.444	0.871	0.872	0.869	0.874	0.873	0.348	0.721	0.706	0.72	0.699	0.699	0.583	0.514	0.477	0.514	0.458	0.458	0.907	0.928	0.935	0.925	0.941	0.939	0.259
Reduction 8	0.721	0.766	0.76	0.77	0.786	0.797	0.340	0.426	0.423	0.424	0.449	0.451	0.871	0.871	0.871	0.871	0.871	0.589	0.721	0.724	0.722	0.721	0.71	0.688	0.514	0.52	0.517	0.514	0.489	0.824	0.928	0.927	0.927	0.927	0.931	0.552
Reduction 9	0.721	0.789	0.784	0.788	0.772	0.776	0.340	0.453	0.448	0.449	0.445	0.443	0.871	0.872	0.871	0.873	0.867	0.346	0.721	0.718	0.722	0.721	0.702	0.583	0.514	0.505	0.517	0.511	0.474	0.91	0.928	0.93	0.927	0.93	0.929	0.256
RNN
	ROC AUC	Average precision	Accuracy	Balanced accuracy	Sensitivity	Specificity
DIGPD	0.795	0.608	0.791	0.745	0.654	0.836
PPMI	0.795	0.485	0.864	0.748	0.588	0.908

## Sheet: Supplementary Table 5
Machine learning		Mean (± standard deviation)
DIGPD		ROC AUC						Average precision						Accuracy						Balanced accuracy						Sensitivity						Specificity
	Trivial model	LogisticRegression	LinearSVC	SVC	RandomForestClassifier	XGBClassifier	Trivial model	LogisticRegression	LinearSVC	SVC	RandomForestClassifier	XGBClassifier	Trivial model	LogisticRegression	LinearSVC	SVC	RandomForestClassifier	XGBClassifier	Trivial model	LogisticRegression	LinearSVC	SVC	RandomForestClassifier	XGBClassifier	Trivial model	LogisticRegression	LinearSVC	SVC	RandomForestClassifier	XGBClassifier	Trivial model	LogisticRegression	LinearSVC	SVC	RandomForestClassifier	XGBClassifier
Reduction 1	0.774 (±0.016)	0.697 (±0.038)	0.689 (±0.044)	0.683 (±0.046)	0.678 (±0.036)	0.686 (±0.042)	0.562 (±0.032)	0.477 (±0.065)	0.463 (±0.054)	0.461 (±0.067)	0.474 (±0.052)	0.482 (±0.064)	0.831 (±0.015)	0.663 (±0.042)	0.655 (±0.041)	0.637 (±0.030)	0.675 (±0.040)	0.391 (±0.060)	0.774 (±0.016)	0.639 (±0.041)	0.632 (±0.042)	0.624 (±0.041)	0.630 (±0.035)	0.556 (±0.029)	0.646 (±0.030)	0.582 (±0.081)	0.578 (±0.088)	0.592 (±0.108)	0.526 (±0.108)	0.927 (±0.031)	0.902 (±0.013)	0.695 (±0.058)	0.685 (±0.057)	0.656 (±0.057)	0.734 (±0.078)	0.185 (±0.076)
Reduction 2	0.774 (±0.016)	0.815 (±0.021)	0.812 (±0.021)	0.813 (±0.025)	0.807 (±0.019)	0.804 (±0.025)	0.562 (±0.032)	0.667 (±0.048)	0.660 (±0.044)	0.660 (±0.034)	0.658 (±0.034)	0.649 (±0.033)	0.831 (±0.015)	0.823 (±0.019)	0.818 (±0.028)	0.831 (±0.016)	0.800 (±0.025)	0.433 (±0.092)	0.774 (±0.016)	0.775 (±0.019)	0.769 (±0.022)	0.774 (±0.017)	0.755 (±0.023)	0.585 (±0.054)	0.646 (±0.030)	0.667 (±0.035)	0.660 (±0.033)	0.646 (±0.030)	0.652 (±0.040)	0.927 (±0.044)	0.902 (±0.013)	0.882 (±0.022)	0.878 (±0.032)	0.902 (±0.013)	0.858 (±0.033)	0.242 (±0.139)
Reduction 3	0.774 (±0.016)	0.803 (±0.028)	0.801 (±0.031)	0.794 (±0.033)	0.787 (±0.030)	0.807 (±0.027)	0.562 (±0.032)	0.625 (±0.060)	0.621 (±0.058)	0.607 (±0.057)	0.614 (±0.055)	0.630 (±0.049)	0.831 (±0.015)	0.784 (±0.022)	0.782 (±0.033)	0.779 (±0.022)	0.770 (±0.024)	0.474 (±0.037)	0.774 (±0.016)	0.747 (±0.028)	0.743 (±0.039)	0.740 (±0.025)	0.714 (±0.034)	0.615 (±0.023)	0.646 (±0.030)	0.663 (±0.052)	0.657 (±0.069)	0.653 (±0.047)	0.589 (±0.070)	0.933 (±0.023)	0.902 (±0.013)	0.831 (±0.023)	0.829 (±0.035)	0.827 (±0.025)	0.839 (±0.026)	0.296 (±0.046)
Reduction 4	0.774 (±0.016)	0.818 (±0.025)	0.815 (±0.026)	0.815 (±0.028)	0.805 (±0.028)	0.814 (±0.032)	0.562 (±0.032)	0.659 (±0.051)	0.649 (±0.050)	0.656 (±0.047)	0.649 (±0.043)	0.661 (±0.048)	0.831 (±0.015)	0.803 (±0.022)	0.802 (±0.024)	0.801 (±0.022)	0.783 (±0.026)	0.503 (±0.066)	0.774 (±0.016)	0.765 (±0.030)	0.762 (±0.027)	0.754 (±0.026)	0.730 (±0.033)	0.630 (±0.039)	0.646 (±0.030)	0.680 (±0.053)	0.674 (±0.049)	0.649 (±0.049)	0.612 (±0.055)	0.916 (±0.027)	0.902 (±0.013)	0.850 (±0.019)	0.850 (±0.026)	0.859 (±0.025)	0.849 (±0.020)	0.345 (±0.085)
Reduction 5	0.774 (±0.016)	0.818 (±0.024)	0.814 (±0.024)	0.814 (±0.028)	0.805 (±0.024)	0.810 (±0.030)	0.562 (±0.032)	0.666 (±0.053)	0.659 (±0.047)	0.661 (±0.051)	0.646 (±0.035)	0.646 (±0.046)	0.831 (±0.015)	0.806 (±0.021)	0.803 (±0.023)	0.808 (±0.023)	0.789 (±0.019)	0.488 (±0.057)	0.774 (±0.016)	0.766 (±0.029)	0.762 (±0.030)	0.756 (±0.026)	0.740 (±0.022)	0.621 (±0.031)	0.646 (±0.030)	0.676 (±0.050)	0.670 (±0.053)	0.641 (±0.045)	0.632 (±0.045)	0.919 (±0.034)	0.902 (±0.013)	0.855 (±0.018)	0.853 (±0.022)	0.872 (±0.023)	0.849 (±0.026)	0.323 (±0.072)
Reduction 6	0.774 (±0.016)	0.821 (±0.024)	0.816 (±0.025)	0.819 (±0.026)	0.812 (±0.026)	0.819 (±0.032)	0.562 (±0.032)	0.666 (±0.049)	0.654 (±0.048)	0.663 (±0.046)	0.667 (±0.036)	0.674 (±0.047)	0.831 (±0.015)	0.815 (±0.020)	0.816 (±0.023)	0.826 (±0.017)	0.787 (±0.024)	0.493 (±0.065)	0.774 (±0.016)	0.772 (±0.022)	0.770 (±0.021)	0.772 (±0.019)	0.735 (±0.033)	0.623 (±0.040)	0.646 (±0.030)	0.675 (±0.041)	0.667 (±0.039)	0.652 (±0.035)	0.620 (±0.055)	0.915 (±0.026)	0.902 (±0.013)	0.868 (±0.021)	0.872 (±0.028)	0.892 (±0.013)	0.850 (±0.022)	0.330 (±0.085)
Reduction 7	0.774 (±0.016)	0.819 (±0.025)	0.815 (±0.025)	0.816 (±0.026)	0.805 (±0.023)	0.810 (±0.030)	0.562 (±0.032)	0.668 (±0.051)	0.660 (±0.047)	0.664 (±0.049)	0.652 (±0.029)	0.650 (±0.056)	0.831 (±0.015)	0.813 (±0.019)	0.810 (±0.026)	0.816 (±0.021)	0.795 (±0.022)	0.482 (±0.060)	0.774 (±0.016)	0.772 (±0.026)	0.768 (±0.028)	0.763 (±0.022)	0.739 (±0.023)	0.617 (±0.036)	0.646 (±0.030)	0.681 (±0.046)	0.672 (±0.047)	0.643 (±0.037)	0.612 (±0.042)	0.922 (±0.031)	0.902 (±0.013)	0.864 (±0.016)	0.863 (±0.026)	0.883 (±0.017)	0.865 (±0.021)	0.312 (±0.079)
Reduction 8	0.774 (±0.016)	0.817 (±0.022)	0.814 (±0.022)	0.817 (±0.023)	0.808 (±0.021)	0.815 (±0.030)	0.562 (±0.032)	0.667 (±0.047)	0.657 (±0.044)	0.667 (±0.042)	0.671 (±0.035)	0.662 (±0.041)	0.831 (±0.015)	0.820 (±0.022)	0.812 (±0.028)	0.831 (±0.015)	0.800 (±0.015)	0.498 (±0.074)	0.774 (±0.016)	0.773 (±0.022)	0.766 (±0.024)	0.774 (±0.017)	0.747 (±0.023)	0.625 (±0.045)	0.646 (±0.030)	0.668 (±0.038)	0.662 (±0.037)	0.646 (±0.030)	0.629 (±0.051)	0.909 (±0.035)	0.902 (±0.013)	0.877 (±0.024)	0.869 (±0.032)	0.902 (±0.012)	0.865 (±0.018)	0.341 (±0.097)
Reduction 9	0.774 (±0.016)	0.820 (±0.023)	0.814 (±0.024)	0.816 (±0.024)	0.804 (±0.023)	0.812 (±0.029)	0.562 (±0.032)	0.667 (±0.051)	0.656 (±0.047)	0.665 (±0.042)	0.662 (±0.034)	0.658 (±0.044)	0.831 (±0.015)	0.821 (±0.018)	0.818 (±0.023)	0.822 (±0.021)	0.794 (±0.016)	0.483 (±0.054)	0.774 (±0.016)	0.777 (±0.024)	0.772 (±0.021)	0.768 (±0.021)	0.737 (±0.024)	0.618 (±0.038)	0.646 (±0.030)	0.678 (±0.044)	0.669 (±0.036)	0.647 (±0.034)	0.609 (±0.052)	0.921 (±0.026)	0.902 (±0.013)	0.875 (±0.015)	0.875 (±0.026)	0.888 (±0.019)	0.864 (±0.017)	0.315 (±0.069)
PPMI		ROC AUC						Average precision						Accuracy						Balanced accuracy						Sensitivity						Specificity
	Trivial model	LogisticRegression	LinearSVC	SVC	RandomForestClassifier	XGBClassifier	Trivial model	LogisticRegression	LinearSVC	SVC	RandomForestClassifier	XGBClassifier	Trivial model	LogisticRegression	LinearSVC	SVC	RandomForestClassifier	XGBClassifier	Trivial model	LogisticRegression	LinearSVC	SVC	RandomForestClassifier	XGBClassifier	Trivial model	LogisticRegression	LinearSVC	SVC	RandomForestClassifier	XGBClassifier	Trivial model	LogisticRegression	LinearSVC	SVC	RandomForestClassifier	XGBClassifier
Reduction 1	0.721 (±0.000)	0.682 (±0.014)	0.675 (±0.023)	0.653 (±0.011)	0.669 (±0.019)	0.627 (±0.036)	0.340 (±0.000)	0.292 (±0.016)	0.292 (±0.031)	0.264 (±0.013)	0.278 (±0.028)	0.240 (±0.033)	0.871 (±0.000)	0.822 (±0.039)	0.795 (±0.078)	0.813 (±0.037)	0.859 (±0.004)	0.405 (±0.145)	0.721 (±0.000)	0.606 (±0.016)	0.591 (±0.027)	0.583 (±0.021)	0.511 (±0.010)	0.551 (±0.029)	0.514 (±0.000)	0.309 (±0.072)	0.310 (±0.138)	0.266 (±0.089)	0.030 (±0.027)	0.753 (±0.138)	0.928 (±0.000)	0.904 (±0.053)	0.872 (±0.107)	0.900 (±0.054)	0.992 (±0.008)	0.350 (±0.181)
Reduction 2	0.721 (±0.000)	0.750 (±0.007)	0.745 (±0.005)	0.749 (±0.004)	0.747 (±0.005)	0.733 (±0.007)	0.340 (±0.000)	0.411 (±0.008)	0.400 (±0.009)	0.407 (±0.005)	0.404 (±0.012)	0.394 (±0.009)	0.871 (±0.000)	0.869 (±0.005)	0.869 (±0.005)	0.871 (±0.000)	0.860 (±0.009)	0.367 (±0.193)	0.721 (±0.000)	0.721 (±0.001)	0.720 (±0.002)	0.721 (±0.000)	0.677 (±0.027)	0.573 (±0.064)	0.514 (±0.000)	0.516 (±0.005)	0.515 (±0.001)	0.514 (±0.000)	0.425 (±0.060)	0.857 (±0.111)	0.928 (±0.000)	0.925 (±0.006)	0.925 (±0.005)	0.928 (±0.000)	0.930 (±0.014)	0.289 (±0.230)
Reduction 3	0.721 (±0.000)	0.799 (±0.006)	0.795 (±0.009)	0.783 (±0.007)	0.788 (±0.007)	0.799 (±0.003)	0.340 (±0.000)	0.443 (±0.006)	0.438 (±0.013)	0.419 (±0.010)	0.439 (±0.014)	0.469 (±0.011)	0.871 (±0.000)	0.866 (±0.006)	0.863 (±0.035)	0.854 (±0.019)	0.870 (±0.006)	0.296 (±0.099)	0.721 (±0.000)	0.713 (±0.007)	0.703 (±0.010)	0.708 (±0.010)	0.619 (±0.026)	0.569 (±0.041)	0.514 (±0.000)	0.502 (±0.020)	0.481 (±0.058)	0.507 (±0.032)	0.273 (±0.058)	0.945 (±0.037)	0.928 (±0.000)	0.925 (±0.009)	0.924 (±0.047)	0.909 (±0.025)	0.965 (±0.011)	0.192 (±0.115)
Reduction 4	0.721 (±0.000)	0.803 (±0.004)	0.802 (±0.005)	0.800 (±0.007)	0.785 (±0.006)	0.797 (±0.006)	0.340 (±0.000)	0.463 (±0.007)	0.456 (±0.008)	0.455 (±0.008)	0.460 (±0.013)	0.482 (±0.012)	0.871 (±0.000)	0.869 (±0.004)	0.865 (±0.016)	0.868 (±0.015)	0.874 (±0.005)	0.340 (±0.146)	0.721 (±0.000)	0.723 (±0.005)	0.719 (±0.013)	0.705 (±0.014)	0.665 (±0.022)	0.582 (±0.056)	0.514 (±0.000)	0.522 (±0.015)	0.519 (±0.047)	0.481 (±0.046)	0.376 (±0.050)	0.915 (±0.066)	0.928 (±0.000)	0.924 (±0.007)	0.920 (±0.025)	0.930 (±0.023)	0.953 (±0.011)	0.249 (±0.171)
Reduction 5	0.721 (±0.000)	0.792 (±0.004)	0.790 (±0.005)	0.790 (±0.006)	0.777 (±0.011)	0.780 (±0.006)	0.340 (±0.000)	0.454 (±0.007)	0.446 (±0.007)	0.449 (±0.010)	0.442 (±0.022)	0.458 (±0.015)	0.871 (±0.000)	0.871 (±0.003)	0.868 (±0.016)	0.872 (±0.013)	0.869 (±0.005)	0.361 (±0.122)	0.721 (±0.000)	0.716 (±0.008)	0.712 (±0.013)	0.702 (±0.008)	0.660 (±0.031)	0.585 (±0.047)	0.514 (±0.000)	0.502 (±0.021)	0.498 (±0.045)	0.467 (±0.032)	0.372 (±0.071)	0.894 (±0.054)	0.928 (±0.000)	0.930 (±0.006)	0.927 (±0.024)	0.937 (±0.019)	0.948 (±0.014)	0.276 (±0.142)
Reduction 6	0.721 (±0.000)	0.799 (±0.004)	0.797 (±0.008)	0.803 (±0.006)	0.783 (±0.011)	0.800 (±0.007)	0.340 (±0.000)	0.465 (±0.006)	0.455 (±0.011)	0.463 (±0.006)	0.448 (±0.012)	0.458 (±0.009)	0.871 (±0.000)	0.869 (±0.002)	0.864 (±0.013)	0.871 (±0.002)	0.872 (±0.004)	0.346 (±0.165)	0.721 (±0.000)	0.730 (±0.003)	0.726 (±0.004)	0.719 (±0.006)	0.675 (±0.022)	0.586 (±0.065)	0.514 (±0.000)	0.537 (±0.008)	0.537 (±0.023)	0.509 (±0.014)	0.405 (±0.053)	0.917 (±0.073)	0.928 (±0.000)	0.922 (±0.003)	0.916 (±0.017)	0.929 (±0.003)	0.946 (±0.012)	0.254 (±0.193)
Reduction 7	0.721 (±0.000)	0.791 (±0.004)	0.791 (±0.005)	0.791 (±0.005)	0.777 (±0.006)	0.780 (±0.004)	0.340 (±0.000)	0.455 (±0.008)	0.448 (±0.007)	0.451 (±0.007)	0.445 (±0.011)	0.458 (±0.015)	0.871 (±0.000)	0.869 (±0.002)	0.866 (±0.014)	0.872 (±0.008)	0.873 (±0.004)	0.338 (±0.149)	0.721 (±0.000)	0.719 (±0.008)	0.718 (±0.009)	0.710 (±0.009)	0.662 (±0.020)	0.576 (±0.055)	0.514 (±0.000)	0.511 (±0.018)	0.513 (±0.035)	0.486 (±0.029)	0.372 (±0.047)	0.904 (±0.071)	0.928 (±0.000)	0.927 (±0.004)	0.923 (±0.021)	0.934 (±0.013)	0.952 (±0.010)	0.247 (±0.175)
Reduction 8	0.721 (±0.000)	0.765 (±0.007)	0.761 (±0.006)	0.775 (±0.006)	0.778 (±0.010)	0.802 (±0.004)	0.340 (±0.000)	0.428 (±0.009)	0.419 (±0.011)	0.425 (±0.009)	0.429 (±0.011)	0.450 (±0.007)	0.871 (±0.000)	0.867 (±0.009)	0.867 (±0.006)	0.872 (±0.002)	0.868 (±0.009)	0.369 (±0.149)	0.721 (±0.000)	0.724 (±0.003)	0.724 (±0.003)	0.721 (±0.001)	0.683 (±0.023)	0.601 (±0.062)	0.514 (±0.000)	0.526 (±0.008)	0.526 (±0.007)	0.513 (±0.002)	0.428 (±0.056)	0.920 (±0.055)	0.928 (±0.000)	0.922 (±0.011)	0.921 (±0.008)	0.929 (±0.002)	0.938 (±0.016)	0.282 (±0.172)
Reduction 9	0.721 (±0.000)	0.788 (±0.004)	0.787 (±0.007)	0.788 (±0.006)	0.773 (±0.005)	0.780 (±0.007)	0.340 (±0.000)	0.454 (±0.007)	0.444 (±0.008)	0.449 (±0.007)	0.440 (±0.010)	0.454 (±0.012)	0.871 (±0.000)	0.870 (±0.001)	0.867 (±0.012)	0.870 (±0.009)	0.869 (±0.002)	0.325 (±0.121)	0.721 (±0.000)	0.723 (±0.004)	0.722 (±0.003)	0.722 (±0.004)	0.683 (±0.017)	0.574 (±0.048)	0.514 (±0.000)	0.521 (±0.009)	0.522 (±0.019)	0.518 (±0.017)	0.427 (±0.037)	0.917 (±0.051)	0.928 (±0.000)	0.926 (±0.003)	0.922 (±0.016)	0.926 (±0.012)	0.940 (±0.007)	0.230 (±0.141)
RNN		Mean (± standard deviation)
	ROC AUC	Average precision	Accuracy	Balanced accuracy	Sensitivity	Specificity
DIGPD	0.824 (±0.025)	0.689 (±0.038)	0.785 (±0.024)	0.767 (±0.03)	0.728 (±0.058)	0.807 (±0.028)
PPMI	0.798 (±0.005)	0.489 (±0.007)	0.854 (±0.007)	0.746 (±0.006)	0.597 (±0.015)	0.895 (±0.009)

## Sheet: Supplementary Table 6
		Baseline visit	Most recent visit	Mean over past visits
Socio-demographic	Sex	0.174	0.182	0.344
	Age	-0.318	-0.312	-0.184
Clinical	Past ICDs	1.582	1.921	3.958
	Depression	0	0.131	0.887
	State anxiety	0	-0.358	0
	Trait anxiety	0	-0.332	-0.562
	REM sleep	0.723	0.533	0.639
	Motor exam	0	0.128	0.343
PD medication	On levodopa	0	-0.029	-0.3
	On dopamine agonists	0	0.063	0
	On other PD medication	0	0.171	0.063
	Mean daily dose of dopamine agonists	0	-0.13	-0.049
	Maximum daily dose of dopamine agonists	0	0.253	0.563
	Total dose of dopamine agonists	0	-0.393	-3.392
	Cumulative duration on dopamine agonists	0	0.355	2.109
Time to prediction	Time to prediction	0.106	0.032	0.039

## Sheet: Supplementary Table 7
		Baseline visit	Most recent visit	Mean over past visits
Socio-demographic	Sex	0.205	0.073	0.168
	Age	-0.309	-0.299	-0.221
Clinical	Past ICDs	1.735	2.125	3.617
	Depression	0	0	0.182
	State anxiety	0	0	0
	Trait anxiety	0	0	0
	REM sleep	0.721	0.461	0.546
	Motor exam	0	0	0
PD medication	On levodopa	0	0	0
	On dopamine agonists	0	0	0.2
	On other PD medication	0	0.069	0
	Mean daily dose of dopamine agonists	0	0	0
	Maximum daily dose of dopamine agonists	0	0.074	0.094
	Total dose of dopamine agonists	0	0	0
	Cumulative duration on dopamine agonists	0	0.116	0
Time to prediction	Time to prediction	0.117	0.036	0.052
Genetic	rs10097505	-0.24	0	-0.267
	rs1043239	0	0	0
	rs1043256	0	0.03	0
	rs1049739	0	0	0
	rs1075456	0	0	0
	rs1108580	0	0	0
	rs1109103	0	0	0
	rs1352250	0	0	0
	rs1611115	0	0	0
	rs16946963	0	0	-0.047
	rs1799971	-0.106	-0.051	0
	rs1800497	0	0	0.001
	rs1800532	-0.086	0	-0.075
	rs1806201	0.05	0	0.037
	rs2046484	0	0	0
	rs2276469	-0.232	-0.096	0
	rs2282695	0.427	0	0
	rs2984657	0	0	0
	rs4680	0	0	0
	rs4984241	0	0	0
	rs591730	0	0	0
	rs617283	0	0	-0.082
	rs6265	0.03	0	0
	rs6277	-0.109	0	-0.1
	rs6280	0	0	-0.033
	rs6296	-0.044	-0.018	0
	rs6582078	-0.12	-0.009	-0.024
	rs7166946	0	-0.044	-0.093
	rs725330	-0.21	-0.09	-0.023
	rs938836	0.365	0.164	0.234
	rs9989288	0	0	0
